# Supplementary material for: Divergent Conversion Efficiencies of Mycobacterium sp. 191574 for Various Phytosterols and Their Underlying Mechanisms
Source: Biomolecules. 2025 Oct 23;15(11):1496. doi: 10.3390/biom15111496 (PMC12650333; doi:10.3390/biom15111496)
Supplement: Supplementary file 1 [file biomolecules-15-01496-s001.zip]

Archive with 1 entries (1 files):
- biomolecules-3907312-supplementary.pdf
